# Supplementary material for: A comprehensive accident investigation system for assisted driving vehicles: Addressing complexities in fault determination and responsibility allocation
Source: PLoS One. 2025 Jul 14;20(7):e0328156. doi: 10.1371/journal.pone.0328156 (PMC12258604; doi:10.1371/journal.pone.0328156)
Supplement: S1 Table — (XLS) [file pone.0328156.s001.xls]

## Sheet: Sheet1
		Case ID	Factor Category	Specific Factor	Quantitative Metric	Description	Outcome
		Case 1	Human Driver Factors	Failure to execute steering	"Response delay: 3.2 s after warning"	Driver delayed steering response after obstacle detection	Vehicle collision with obstacle
		Case 1	Human Driver Factors	Failure to apply brakes	"Brake pedal force: 0 N (no action)"	Driver did not engage brakes despite system alerts	Vehicle speed reduction: 0 km/h
		Case 1	Assisted Driving System	Function activated but ineffective	"Obstacle recognition distance: <15 m"	System failed to identify obstacle until <15 m from impact	System intervention latency: 2.8 s
		Case 1	Road Static Infrastructure	Road facility recognition error	"Misclassification rate: 100%"	Obstacle (e.g.	cone) not recognized as hazard	System ignored static object
		Case 2	Human Driver Factors	Failure to execute steering	"Averted gaze duration: 4.7 s"	Driver distracted	failed to notice construction vehicle ahead	Lateral distance to target: 0 m (direct collision)
		Case 2	Human Driver Factors	Failure to apply brakes	"Deceleration rate: 0 m/s²"	No braking applied before impact	Time-to-collision: 1.2 s
		Case 2	Assisted Driving System	Function activated but ineffective	"Forward collision warning latency: N/A"	System provided no warnings or interventions	System blind to stationary object
		Case 2	Dynamic Traffic Information	Traffic flow detection error	"Detection error rate: 45%"	System misclassified construction vehicle as part of road texture	False negative rate for vehicles: 38%
		Case 3	Human Driver Factors	Unperceived vehicle dynamics	"Alert frequency: 12 alerts/min"	Seatbelt vibrations and hands-off warnings ignored for 5.8 min	Driver non-response duration: 100% of alerts
		Case 3	Assisted Driving System	System guidance malfunction	"Lane deviation angle: 22°"	Vehicle drifted beyond lane markings without correction	Lane keeping assistance disabled: Yes
		Case 3	Road Static Infrastructure	Lane recognition error	"Lane line offset tolerance: >0.8 m"	System misaligned with actual lane boundaries due to faded markings	Off-road deviation distance: 1.2 m
